# Supplementary material for: Pseudasphondylia tominagai, a new gall midge species (Diptera: Cecidomyiidae) inducing flower bud galls on Eleutherococcus spinosus (Araliaceae) in Japan
Source: Biodivers Data J. 2019 Jul 9;7:e35673. doi: 10.3897/BDJ.7.e35673 (PMC6684536; doi:10.3897/BDJ.7.e35673)
Supplement: XML Treatment for Pseudasphondylia tominagai [file BDJ.7.e35673-treatment1.xml]

<!DOCTYPE tp:taxon-treatment
  PUBLIC "-//TaxonX//DTD Taxonomic Treatment Publishing DTD v0 20100105//EN" "tax-treatment-NSO.dtd">
<tp:taxon-treatment xmlns:tp="http://www.plazi.org/taxpub"><tp:treatment-meta><mixed-citation publication-type="journal"><person-group><name><surname>Elsayed</surname><given-names>Ayman Khamis</given-names></name><name><surname>Yukawa</surname><given-names>Junichi</given-names></name><name><surname>Tokuda</surname><given-names>Makoto</given-names></name></person-group><article-title><italic><tp:taxon-name><tp:taxon-name-part taxon-name-part-type="genus" reg="Pseudasphondylia">Pseudasphondylia</tp:taxon-name-part> <tp:taxon-name-part taxon-name-part-type="species" reg="tominagai">tominagai</tp:taxon-name-part></tp:taxon-name></italic>, a new gall midge species (<tp:taxon-name><tp:taxon-name-part taxon-name-part-type="order">Diptera</tp:taxon-name-part></tp:taxon-name>: <tp:taxon-name><tp:taxon-name-part taxon-name-part-type="family">Cecidomyiidae</tp:taxon-name-part></tp:taxon-name>) inducing flower bud galls on <italic><tp:taxon-name><tp:taxon-name-part taxon-name-part-type="genus" reg="Eleutherococcus">Eleutherococcus</tp:taxon-name-part> <tp:taxon-name-part taxon-name-part-type="species" reg="spinosus">spinosus</tp:taxon-name-part></tp:taxon-name></italic> (<tp:taxon-name><tp:taxon-name-part taxon-name-part-type="family">Araliaceae</tp:taxon-name-part></tp:taxon-name>) in Japan</article-title><source>Biodivers Data J</source><day>09</day><month>7</month><year>2019</year><volume>7</volume><pub-id pub-id-type="doi">10.3897/BDJ.7.e35673</pub-id></mixed-citation></tp:treatment-meta><tp:nomenclature><tp:taxon-name><object-id xmlns:xlink="http://www.w3.org/1999/xlink" content-type="arpha" xlink:type="simple">7b6d65ba-c796-57e6-8aff-d94898c3bdeb</object-id><tp:taxon-name-part taxon-name-part-type="genus">Pseudasphondylia</tp:taxon-name-part> <tp:taxon-name-part taxon-name-part-type="species">tominagai</tp:taxon-name-part><object-id xmlns:xlink="http://www.w3.org/1999/xlink" content-type="zoobank" xlink:type="simple" object-id-type="ZooBank">urn:lsid:zoobank.org:act:3C010E4B-5CE3-4C2B-B280-21F4E70CF7D3</object-id></tp:taxon-name><tp:taxon-authority>Elsayed and Tokuda, 2019</tp:taxon-authority><tp:taxon-status xmlns:xlink="http://www.w3.org/1999/xlink" xlink:type="simple">sp. n.</tp:taxon-status></tp:nomenclature><tp:treatment-sec sec-type="Description"><title>Description</title><p>Generic synopsis of <italic><tp:taxon-name><tp:taxon-name-part taxon-name-part-type="genus" reg="Pseudasphondylia">Pseudasphondylia</tp:taxon-name-part></tp:taxon-name></italic> Monzen, 1955: see <xref ref-type="bibr" rid="B5204142">Tokuda and Yukawa (2005)</xref></p><p><italic>Adult</italic>. Head (Fig. <xref ref-type="fig" rid="F5204619">2</xref>a–c) Eye bridge 6–8 facets long, facets rounded. Antenna: scape slightly wider than long, with scattered setae dorsally on the anterior two thirds and the posterior half ventrally; pedicel spheroid, with scattered setae on the anterior half; nodes of flagellomeres setose and microtrichose, with appressed circumfila and short, naked necks; female flagellomeres with two connected rings of circumfila, flagellomere I and II fused, flagellomeres I–IX elongate-cylindrical, becoming noticeably shorter successively, flagellomeres X–XII successively more foreshortened, flagellomere X twice as long as wide, flagellomere XI about 1.2 times as long as wide, flagellomere XII spheroid; male flagellomeres elongate-cylindrical, equal in length, with anastomosing wavy circumfila. Fronto-clypeus with 15–19 setae (n = 6). Palpus with noticeable palpiger, four-segmented, each segment with few setae and scales, first segment shortest (22–32 μm), second about twice as long as first, third about as long as second, fourth about 1.3 times longer than third. Labrum and labella setose and microtrichose.</p><p>Thorax: Anepisternum with 20–25 scales; anepimeron with 21–31 setae (n = 6); katepisternum bare. Lengths of leg parts as in Table <xref ref-type="table" rid="T5204411">1</xref>; acropods (Fig. <xref ref-type="fig" rid="F5204619">2</xref>d–e): claws bent after midlength, less robust on foreleg than on mid- and hindlegs, empodia slightly shorter than claws, pulvilli diminutive. Wing (Fig. <xref ref-type="fig" rid="F5205592">3</xref><xref ref-type="fig" rid="F5205597">a</xref>): length 1.8–1.9 mm (n = 4) in male and 1.9–2.0 mm (n = 4) in female; width 0.88–0.92 mm (n = 4) in male and 0.92–1.04 mm (n = 4) in female; R<sub>5</sub> joining C posterior to wing apex.</p><p>Female abdomen (Fig. <xref ref-type="fig" rid="F5204631">4</xref>): Tergites I–VII rectangular, with anterior pair of trichoid sensilla and some lateral setae; tergite I with scales only on posterior half and posterior row of setae; tergites II–VII evenly covered with scales, tergites II–VI with single row of posterior setae; tergite VII with two posterior rows of setae; tergite VIII bare. Sternites II–VII with anterolateral pair of trichoid sensilla; sternites II–VI rectangular, with single row of posterior setae mixed with few scales, anterior two thirds with scattered setae and setiform scales; sternite VII about three times as long as VI, covered with scattered setae and scales. Ovipositor: eversible part with dorsal pair of pseudocerci basally; protrusible part needle-like, pigmented, about 2.7 (2.67–2.75; n = 4) times as long as sternite VII; cerci undifferentiated.</p><p>Male abdomen: Tergites I–VII and sternites II–VI as for female; tergite VIII band-like, bare, with no discernible trichoid sensilla; sternites VII–VIII with anterior pair of trichoid sensilla, covered with scattered setae and scales, sternite VII width about as for VI, sternite VIII about 0.7 as wide as VII. Terminalia (Fig. <xref ref-type="fig" rid="F5205607">5</xref><xref ref-type="fig" rid="F5205612">a</xref>): gonostylus with setae dorsally and ventrally on distal two thirds; cerci ovoid with setose margins; hypoproct shorter than cerci, bilobed, each lobe with one posterodorsal seta and one ventral seta; gonocoxal lobes about 0.4 times as long as the hypoproct; aedeagus longer than cerci, tapered.</p><p><italic>Third instar</italic>. Pale yellow, body strongly bowed backwards. Spatula (Fig. <xref ref-type="fig" rid="F5204639">6</xref>a): quadridentate, inner teeth slightly longer than outer two; posterior portion about 3.7 times as long as width of anterior free portion. Three lateral papillae present, two with setae. Three asetose pleural papillae present anteriorly on each side of prothorax. Two pairs of asetose pleural papillae on meso- and metathorax. One pair of asetose pleural papillae on abdominal segments I–VIII. Two sternal papillae on each thoracic segment and abdominal segments I–VII, with setae, except on prothorax without setae. Two pairs of asetose elliptical papillae present anterodorsally on all thoracic and abdominal segments I–VIII. Two pairs of dorsal papillae present, without setae on thoracic segments and only outer pair with setae on abdominal segments I–VII. Terminal abdominal segment with two pairs of terminal papillae, outer pair with large setae and inner pair with minute setae (Fig. <xref ref-type="fig" rid="F5204639">6</xref>b). Four asetose anal papillae present.</p><p><italic>Pupa</italic> (Fig. <xref ref-type="fig" rid="F5204643">7</xref>a–c). Four cephalic papillae present on tubercle, two with setae. Antennal horns greatly enlarged, tapered and flattened in ventral view, with serrate outer margins. One pair of setose lower facial papillae present. Two pairs of lateral facial papillae present, one pair with minute setae. Prothoracic spiracle elongated, slightly curved, about 320 μm long, with tracheae extending to tip. Abdominal spiracles present on segments II–IV, each spiracle about 0.5 times as long as the prothoracic spiracle. Abdominal terga I–VII with anterior pair of trichoid sensilla, 4–5 rows of spines and two pairs of dorsal papillae, only outer pair with setae; terga VIII with 3–4 rows of spines and two pairs of setose dorsal papillae.</p><p><bold>Etymology</bold>: The species name, <italic><tp:taxon-name><tp:taxon-name-part taxon-name-part-type="genus" reg="Pseudasphondylia"/><tp:taxon-name-part taxon-name-part-type="species" reg="tominagai">tominagai</tp:taxon-name-part></tp:taxon-name></italic>, honours Mr. A. Tominaga who collected the galls and reared the adults of this species.</p><p><bold>Holotype</bold>: 1♂ (on slide): reared from flower bud gall on <italic><tp:taxon-name><tp:taxon-name-part taxon-name-part-type="genus" reg="Eleutherococcus">E.</tp:taxon-name-part> <tp:taxon-name-part taxon-name-part-type="species" reg="spinosus">spinosus</tp:taxon-name-part></tp:taxon-name></italic>, collected in Misugi, Tsu City, Mie Prefecture, Japan, on 26.05.2018, emerged on 8.06.2018, A. Tominaga leg.</p><p><bold>Paratypes</bold>: All paratypes (on slides) were reared from flower bud galls on <italic><tp:taxon-name><tp:taxon-name-part taxon-name-part-type="genus" reg="Eleutherococcus">E.</tp:taxon-name-part> <tp:taxon-name-part taxon-name-part-type="species" reg="spinosus">spinosus</tp:taxon-name-part></tp:taxon-name></italic> in Japan by A. Tominaga. 4 larvae: galls collected in Misugi, Tsu City, Mie Prefecture on 26.05.2018, dissected on 26.05.2018; 4 larvae: galls collected in Higashi-Osaka City, Osaka Prefecture on 30.04.2018, dissected on 30.04.2018. 7 pupal exuviae, 5♀, 3♂: same data as holotype.</p><p><bold>Distribution</bold>: Japan, Honshu: Osaka and Mie Prefectures.</p><p><bold>Gall and life history</bold>: <italic><tp:taxon-name><tp:taxon-name-part taxon-name-part-type="genus" reg="Pseudasphondylia">Pseudasphondylia</tp:taxon-name-part> <tp:taxon-name-part taxon-name-part-type="species" reg="tominagai">tominagai</tp:taxon-name-part></tp:taxon-name></italic> induces flower bud galls on <italic><tp:taxon-name><tp:taxon-name-part taxon-name-part-type="genus" reg="Eleutherococcus">E.</tp:taxon-name-part> <tp:taxon-name-part taxon-name-part-type="species" reg="spinosus">spinosus</tp:taxon-name-part></tp:taxon-name></italic>. The galled flower bud remains closed and reaches a diameter of 2.06–2.38 mm and length of 3.58–4.27 mm (n = 5) when matured. Larvae grow and pupate in the apical third of the galled bud. Third instars were found in the dissected galls in mid-April and adults emerged in late May.</p></tp:treatment-sec><tp:treatment-sec sec-type="Diagnosis"><title>Diagnosis</title><p>Amongst the five known <italic><tp:taxon-name><tp:taxon-name-part taxon-name-part-type="genus" reg="Pseudasphondylia">Pseudasphondylia</tp:taxon-name-part></tp:taxon-name></italic> species in Japan, <italic><tp:taxon-name><tp:taxon-name-part taxon-name-part-type="genus" reg="Pseudasphondylia">P.</tp:taxon-name-part> <tp:taxon-name-part taxon-name-part-type="species" reg="tominagai">tominagai</tp:taxon-name-part></tp:taxon-name></italic> can be separated easily from <italic><tp:taxon-name><tp:taxon-name-part taxon-name-part-type="genus" reg="Pseudasphondylia">P.</tp:taxon-name-part> <tp:taxon-name-part taxon-name-part-type="species" reg="neolitseae">neolitseae</tp:taxon-name-part></tp:taxon-name></italic>, <italic><tp:taxon-name><tp:taxon-name-part taxon-name-part-type="genus" reg="Pseudasphondylia">P.</tp:taxon-name-part> <tp:taxon-name-part taxon-name-part-type="species" reg="matatabi">matatabi</tp:taxon-name-part></tp:taxon-name></italic> and <italic><tp:taxon-name><tp:taxon-name-part taxon-name-part-type="genus" reg="Pseudasphondylia">P.</tp:taxon-name-part> <tp:taxon-name-part taxon-name-part-type="species" reg="elaeocarpi">elaeocarpi</tp:taxon-name-part></tp:taxon-name></italic> at least by the following characters: narrower wings (Fig. <xref ref-type="fig" rid="F5205592">3</xref><xref ref-type="fig" rid="F5205600">d</xref>, <xref ref-type="fig" rid="F5205601">e</xref>, <xref ref-type="fig" rid="F5205602">f</xref>), more palpal segments and shape of sternal spatula (<xref ref-type="bibr" rid="B5204181">Yukawa 1971</xref>, <xref ref-type="bibr" rid="B5204212">Yukawa 1974</xref>, <xref ref-type="bibr" rid="B5204142">Tokuda and Yukawa 2005</xref>). It can be distinguished from <italic><tp:taxon-name><tp:taxon-name-part taxon-name-part-type="genus" reg="Pseudasphondylia">P.</tp:taxon-name-part> <tp:taxon-name-part taxon-name-part-type="species" reg="rokuharensis">rokuharensis</tp:taxon-name-part></tp:taxon-name></italic> as follows: wings of <italic><tp:taxon-name><tp:taxon-name-part taxon-name-part-type="genus" reg="Pseudasphondylia">P.</tp:taxon-name-part> <tp:taxon-name-part taxon-name-part-type="species" reg="tominagai">tominagai</tp:taxon-name-part></tp:taxon-name></italic> are slightly wider (Fig. <xref ref-type="fig" rid="F5205592">3</xref><xref ref-type="fig" rid="F5205599">c</xref>); the male of <italic><tp:taxon-name><tp:taxon-name-part taxon-name-part-type="genus" reg="Pseudasphondylia">P.</tp:taxon-name-part> <tp:taxon-name-part taxon-name-part-type="species" reg="tominagai">tominagai</tp:taxon-name-part></tp:taxon-name></italic> has the hypoproct with shallower-notch and the cerci more rounded and with deeper emargination in between; the female of <italic><tp:taxon-name><tp:taxon-name-part taxon-name-part-type="genus" reg="Pseudasphondylia">P.</tp:taxon-name-part> <tp:taxon-name-part taxon-name-part-type="species" reg="tominagai">tominagai</tp:taxon-name-part></tp:taxon-name></italic> has a longer ovipositor (the protrusible needle-like part of ovipositor is 2.7 times as long as sternite VII in <italic><tp:taxon-name><tp:taxon-name-part taxon-name-part-type="genus" reg="Pseudasphondylia">P.</tp:taxon-name-part> <tp:taxon-name-part taxon-name-part-type="species" reg="tominagai">tominagai</tp:taxon-name-part></tp:taxon-name></italic> compared to 1.8 times in <italic><tp:taxon-name><tp:taxon-name-part taxon-name-part-type="genus" reg="Pseudasphondylia">P.</tp:taxon-name-part> <tp:taxon-name-part taxon-name-part-type="species" reg="rokuharensis">rokuharensis</tp:taxon-name-part></tp:taxon-name></italic>) (<xref ref-type="bibr" rid="B5204142">Tokuda and Yukawa 2005</xref>); the pupa of <italic><tp:taxon-name><tp:taxon-name-part taxon-name-part-type="genus" reg="Pseudasphondylia">P.</tp:taxon-name-part> <tp:taxon-name-part taxon-name-part-type="species" reg="tominagai">tominagai</tp:taxon-name-part></tp:taxon-name></italic> has four dorsal papillae on abdominal segments I–VII, compared to six dorsal papillae in <italic><tp:taxon-name><tp:taxon-name-part taxon-name-part-type="genus" reg="Pseudasphondylia">P.</tp:taxon-name-part> <tp:taxon-name-part taxon-name-part-type="species" reg="rokuharensis">rokuharensis</tp:taxon-name-part></tp:taxon-name></italic> (<xref ref-type="bibr" rid="B5204132">Tokuda and Yukawa 2002</xref>); the larva of <italic><tp:taxon-name><tp:taxon-name-part taxon-name-part-type="genus" reg="Pseudasphondylia">P.</tp:taxon-name-part> <tp:taxon-name-part taxon-name-part-type="species" reg="tominagai">tominagai</tp:taxon-name-part></tp:taxon-name></italic> has four setose papillae on the terminal abdominal segment compared to only two in <italic><tp:taxon-name><tp:taxon-name-part taxon-name-part-type="genus" reg="Pseudasphondylia">P.</tp:taxon-name-part> <tp:taxon-name-part taxon-name-part-type="species" reg="rokuharensis">rokuharensis</tp:taxon-name-part></tp:taxon-name></italic>. <italic><tp:taxon-name><tp:taxon-name-part taxon-name-part-type="genus" reg="Pseudasphondylia">Pseudasphondylia</tp:taxon-name-part> <tp:taxon-name-part taxon-name-part-type="species" reg="tominagai">tominagai</tp:taxon-name-part></tp:taxon-name></italic> is closest to <italic><tp:taxon-name><tp:taxon-name-part taxon-name-part-type="genus" reg="Pseudasphondylia">P.</tp:taxon-name-part> <tp:taxon-name-part taxon-name-part-type="species" reg="kiritanii">kiritanii</tp:taxon-name-part></tp:taxon-name></italic> because both species resemble each other in wing shape (Fig. <xref ref-type="fig" rid="F5205592">3</xref><xref ref-type="fig" rid="F5205597">a</xref>, <xref ref-type="fig" rid="F5205598">b</xref>) and larval and pupal morphology; they can be distinguished from each other by the following characters: the male of <italic><tp:taxon-name><tp:taxon-name-part taxon-name-part-type="genus" reg="Pseudasphondylia">P.</tp:taxon-name-part> <tp:taxon-name-part taxon-name-part-type="species" reg="tominagai">tominagai</tp:taxon-name-part></tp:taxon-name></italic> has the hypoproct narrower than each cercus and with a shallower notch, whereas the hypoproct of <italic><tp:taxon-name><tp:taxon-name-part taxon-name-part-type="genus" reg="Pseudasphondylia">P.</tp:taxon-name-part> <tp:taxon-name-part taxon-name-part-type="species" reg="kiritanii">kiritanii</tp:taxon-name-part></tp:taxon-name></italic> is slightly wider than each cercus and with a deeper notch (Fig. <xref ref-type="fig" rid="F5205607">5</xref><xref ref-type="fig" rid="F5205613">b</xref>); and the protrusible, needle-like part of the female ovipositor is slightly longer in <italic><tp:taxon-name><tp:taxon-name-part taxon-name-part-type="genus" reg="Pseudasphondylia">P.</tp:taxon-name-part> <tp:taxon-name-part taxon-name-part-type="species" reg="tominagai">tominagai</tp:taxon-name-part></tp:taxon-name></italic> (about 2.7 times as long as sternite VII) than in <italic><tp:taxon-name><tp:taxon-name-part taxon-name-part-type="genus" reg="Pseudasphondylia">P.</tp:taxon-name-part> <tp:taxon-name-part taxon-name-part-type="species" reg="kiritanii">kiritanii</tp:taxon-name-part></tp:taxon-name></italic> (about 2.5 times as long as sternite VII).</p></tp:treatment-sec><tp:treatment-sec><!--Section generated to contain objects referenced in tp:taxon-treatment.--><fig id="F5204619" position="float" orientation="portrait"><object-id xmlns:xlink="http://www.w3.org/1999/xlink" content-type="arpha" xlink:type="simple">96af463e-4a76-569b-a073-343a6633fdce</object-id><object-id xmlns:xlink="http://www.w3.org/1999/xlink" content-type="doi" xlink:type="simple">10.3897/BDJ.7.e35673.figure2</object-id><label>Figure 2.</label><caption><p><italic><tp:taxon-name><tp:taxon-name-part taxon-name-part-type="genus" reg="Pseudasphondylia">Pseudasphondylia</tp:taxon-name-part> <tp:taxon-name-part taxon-name-part-type="species" reg="tominagai">tominagai.</tp:taxon-name-part></tp:taxon-name></italic> <bold>a.</bold> Head; <bold>b.</bold> Ventral view of female antennal flagellomeres X–XII; <bold>c.</bold> Ventral view of male flagellomeres X–XII; <bold>d.</bold> Tarsomere V and acromere of foreleg; <bold>e.</bold> Tarsomere V and acromere of hindleg. Scale bars = 50 µm.</p></caption><graphic xmlns:xlink="http://www.w3.org/1999/xlink" xlink:href="bdj-07-e35673-g002.jpg" position="float" id="oo_296329.jpg" orientation="portrait" xlink:type="simple"><uri content-type="original_file" xlink:type="simple">https://binary.pensoft.net/fig/296329</uri></graphic></fig><table-wrap id="T5204411" position="float" orientation="portrait"><label>Table 1.</label><caption><p>Leg length (µm) in <italic><tp:taxon-name><tp:taxon-name-part taxon-name-part-type="genus" reg="Pseudasphondylia">Pseudasphondylia</tp:taxon-name-part> <tp:taxon-name-part taxon-name-part-type="species" reg="tominagai">tominagai</tp:taxon-name-part></tp:taxon-name></italic>.</p></caption><table rules="all" border="0"><tbody><tr><td rowspan="1" colspan="1">
              <bold>Sex</bold>
            </td><td rowspan="1" colspan="1"/><td rowspan="1" colspan="2">
              <bold>Male (n=3)</bold>
            </td><td rowspan="1" colspan="2">
              <bold>Female (n=4)</bold>
            </td></tr><tr><td rowspan="1" colspan="1"/><td rowspan="1" colspan="1"/><td rowspan="1" colspan="1">
              <bold>Mean</bold>
            </td><td rowspan="1" colspan="1">
              <bold>Range</bold>
            </td><td rowspan="1" colspan="1">
              <bold>Mean</bold>
            </td><td rowspan="1" colspan="1">
              <bold>Range</bold>
            </td></tr><tr><td rowspan="1" colspan="1">
              <bold>Fore-leg</bold>
            </td><td rowspan="1" colspan="1">
              <bold>Fumer</bold>
            </td><td rowspan="1" colspan="1">770</td><td rowspan="1" colspan="1">760-780</td><td rowspan="1" colspan="1">719</td><td rowspan="1" colspan="1">685-740</td></tr><tr><td rowspan="1" colspan="1"/><td rowspan="1" colspan="1">
              <bold>Tibia</bold>
            </td><td rowspan="1" colspan="1">787</td><td rowspan="1" colspan="1">780-790</td><td rowspan="1" colspan="1">748</td><td rowspan="1" colspan="1">730-770</td></tr><tr><td rowspan="1" colspan="1"/><td rowspan="1" colspan="1">
              <bold>Tarsomere I</bold>
            </td><td rowspan="1" colspan="1">117</td><td rowspan="1" colspan="1">110-120</td><td rowspan="1" colspan="1">122</td><td rowspan="1" colspan="1">120-125</td></tr><tr><td rowspan="1" colspan="1"/><td rowspan="1" colspan="1">
              <bold>Tarsomere II</bold>
            </td><td rowspan="1" colspan="1">627</td><td rowspan="1" colspan="1">590-670</td><td rowspan="1" colspan="1">458</td><td rowspan="1" colspan="1">440-470</td></tr><tr><td rowspan="1" colspan="1"/><td rowspan="1" colspan="1">
              <bold>Tarsomere III</bold>
            </td><td rowspan="1" colspan="1">307</td><td rowspan="1" colspan="1">300-310</td><td rowspan="1" colspan="1">194</td><td rowspan="1" colspan="1">180-210</td></tr><tr><td rowspan="1" colspan="1"/><td rowspan="1" colspan="1">
              <bold>Tarsomere IV</bold>
            </td><td rowspan="1" colspan="1">203</td><td rowspan="1" colspan="1">190-210</td><td rowspan="1" colspan="1">125</td><td rowspan="1" colspan="1">115-140</td></tr><tr><td rowspan="1" colspan="1"/><td rowspan="1" colspan="1">
              <bold>Tarsomere V</bold>
            </td><td rowspan="1" colspan="1">117</td><td rowspan="1" colspan="1">150-200</td><td rowspan="1" colspan="1">141</td><td rowspan="1" colspan="1">135-150</td></tr><tr><td rowspan="1" colspan="1">
              <bold>Mid-leg</bold>
            </td><td rowspan="1" colspan="1">
              <bold>Fumer</bold>
            </td><td rowspan="1" colspan="1">710</td><td rowspan="1" colspan="1">660-770</td><td rowspan="1" colspan="1">641</td><td rowspan="1" colspan="1">605-670</td></tr><tr><td rowspan="1" colspan="1"/><td rowspan="1" colspan="1">
              <bold>Tibia</bold>
            </td><td rowspan="1" colspan="1">672</td><td rowspan="1" colspan="1">665-680</td><td rowspan="1" colspan="1">618</td><td rowspan="1" colspan="1">600-630</td></tr><tr><td rowspan="1" colspan="1"/><td rowspan="1" colspan="1">
              <bold>Tarsomere I</bold>
            </td><td rowspan="1" colspan="1">107</td><td rowspan="1" colspan="1">105-110</td><td rowspan="1" colspan="1">120</td><td rowspan="1" colspan="1">120</td></tr><tr><td rowspan="1" colspan="1"/><td rowspan="1" colspan="1">
              <bold>Tarsomere II</bold>
            </td><td rowspan="1" colspan="1">447</td><td rowspan="1" colspan="1">410-470</td><td rowspan="1" colspan="1">265</td><td rowspan="1" colspan="1">245-280</td></tr><tr><td rowspan="1" colspan="1"/><td rowspan="1" colspan="1">
              <bold>Tarsomere III</bold>
            </td><td rowspan="1" colspan="1">253</td><td rowspan="1" colspan="1">250-260</td><td rowspan="1" colspan="1">143</td><td rowspan="1" colspan="1">135-150</td></tr><tr><td rowspan="1" colspan="1"/><td rowspan="1" colspan="1">
              <bold>Tarsomere IV</bold>
            </td><td rowspan="1" colspan="1">160</td><td rowspan="1" colspan="1">150-170</td><td rowspan="1" colspan="1">96</td><td rowspan="1" colspan="1">90-100</td></tr><tr><td rowspan="1" colspan="1"/><td rowspan="1" colspan="1">
              <bold>Tarsomere V</bold>
            </td><td rowspan="1" colspan="1">145</td><td rowspan="1" colspan="1">140-150</td><td rowspan="1" colspan="1">131</td><td rowspan="1" colspan="1">120-140</td></tr><tr><td rowspan="1" colspan="1">
              <bold>Hind-leg</bold>
            </td><td rowspan="1" colspan="1">
              <bold>Fumer</bold>
            </td><td rowspan="1" colspan="1">780</td><td rowspan="1" colspan="1">770-790</td><td rowspan="1" colspan="1">780</td><td rowspan="1" colspan="1">770-790</td></tr><tr><td rowspan="1" colspan="1"/><td rowspan="1" colspan="1">
              <bold>Tibia</bold>
            </td><td rowspan="1" colspan="1">737</td><td rowspan="1" colspan="1">700-760</td><td rowspan="1" colspan="1">666</td><td rowspan="1" colspan="1">645-690</td></tr><tr><td rowspan="1" colspan="1"/><td rowspan="1" colspan="1">
              <bold>Tarsomere I</bold>
            </td><td rowspan="1" colspan="1">110</td><td rowspan="1" colspan="1">110</td><td rowspan="1" colspan="1">124</td><td rowspan="1" colspan="1">120-130</td></tr><tr><td rowspan="1" colspan="1"/><td rowspan="1" colspan="1">
              <bold>Tarsomere II</bold>
            </td><td rowspan="1" colspan="1">523</td><td rowspan="1" colspan="1">470-550</td><td rowspan="1" colspan="1">274</td><td rowspan="1" colspan="1">260-290</td></tr><tr><td rowspan="1" colspan="1"/><td rowspan="1" colspan="1">
              <bold>Tarsomere III</bold>
            </td><td rowspan="1" colspan="1">310</td><td rowspan="1" colspan="1">300-320</td><td rowspan="1" colspan="1">149</td><td rowspan="1" colspan="1">140-160</td></tr><tr><td rowspan="1" colspan="1"/><td rowspan="1" colspan="1">
              <bold>Tarsomere IV</bold>
            </td><td rowspan="1" colspan="1">197</td><td rowspan="1" colspan="1">190-210</td><td rowspan="1" colspan="1">106</td><td rowspan="1" colspan="1">100-110</td></tr><tr><td rowspan="1" colspan="1"/><td rowspan="1" colspan="1">
              <bold>Tarsomere V</bold>
            </td><td rowspan="1" colspan="1">167</td><td rowspan="1" colspan="1">140-200</td><td rowspan="1" colspan="1">136</td><td rowspan="1" colspan="1">130-140</td></tr></tbody></table></table-wrap><fig-group id="F5205592" position="float" orientation="portrait"><caption><p>Wings of <italic><tp:taxon-name><tp:taxon-name-part taxon-name-part-type="genus" reg="Pseudasphondylia">Pseudasphondylia</tp:taxon-name-part></tp:taxon-name></italic> spp. in Japan. Scale bars = 50 µm.</p></caption><fig id="F5205597" position="float" orientation="portrait"><object-id xmlns:xlink="http://www.w3.org/1999/xlink" content-type="arpha" xlink:type="simple">ac67203d-eba8-57dd-a24c-5cbe81bd8250</object-id><object-id xmlns:xlink="http://www.w3.org/1999/xlink" content-type="doi" xlink:type="simple">10.3897/BDJ.7.e35673.figure3a</object-id><label>Figure 3a.</label><caption><p><italic><tp:taxon-name><tp:taxon-name-part taxon-name-part-type="genus" reg="Pseudasphondylia">P.</tp:taxon-name-part> <tp:taxon-name-part taxon-name-part-type="species" reg="tominagai">tominagai</tp:taxon-name-part></tp:taxon-name></italic> n. sp.</p></caption><graphic xmlns:xlink="http://www.w3.org/1999/xlink" xlink:href="bdj-07-e35673-g003_a.jpg" xlink:type="simple" position="float" orientation="portrait" id="oo_296333.jpg"><uri content-type="original_file" xlink:type="simple">https://binary.pensoft.net/fig/296333</uri></graphic></fig><fig id="F5205598" position="float" orientation="portrait"><object-id xmlns:xlink="http://www.w3.org/1999/xlink" content-type="arpha" xlink:type="simple">fea41644-7268-5335-9ed7-cc3d3040bb73</object-id><object-id xmlns:xlink="http://www.w3.org/1999/xlink" content-type="doi" xlink:type="simple">10.3897/BDJ.7.e35673.figure3b</object-id><label>Figure 3b.</label><caption><p><italic><tp:taxon-name><tp:taxon-name-part taxon-name-part-type="genus" reg="Pseudasphondylia">P.</tp:taxon-name-part> <tp:taxon-name-part taxon-name-part-type="species" reg="kiritanii">kiritanii</tp:taxon-name-part></tp:taxon-name></italic> Tokuda and Yukawa</p></caption><graphic xmlns:xlink="http://www.w3.org/1999/xlink" xlink:href="bdj-07-e35673-g003_b.jpg" xlink:type="simple" position="float" orientation="portrait" id="oo_296334.jpg"><uri content-type="original_file" xlink:type="simple">https://binary.pensoft.net/fig/296334</uri></graphic></fig><fig id="F5205599" position="float" orientation="portrait"><object-id xmlns:xlink="http://www.w3.org/1999/xlink" content-type="arpha" xlink:type="simple">bd7ae60a-76fc-54f4-9ae0-86595cf08c04</object-id><object-id xmlns:xlink="http://www.w3.org/1999/xlink" content-type="doi" xlink:type="simple">10.3897/BDJ.7.e35673.figure3c</object-id><label>Figure 3c.</label><caption><p><italic><tp:taxon-name><tp:taxon-name-part taxon-name-part-type="genus" reg="Pseudasphondylia">P.</tp:taxon-name-part> <tp:taxon-name-part taxon-name-part-type="species" reg="rokuharensis">rokuharensis</tp:taxon-name-part></tp:taxon-name></italic> Monzen</p></caption><graphic xmlns:xlink="http://www.w3.org/1999/xlink" xlink:href="bdj-07-e35673-g003_c.jpg" xlink:type="simple" position="float" orientation="portrait" id="oo_296336.jpg"><uri content-type="original_file" xlink:type="simple">https://binary.pensoft.net/fig/296336</uri></graphic></fig><fig id="F5205600" position="float" orientation="portrait"><object-id xmlns:xlink="http://www.w3.org/1999/xlink" content-type="arpha" xlink:type="simple">567b563e-4b97-5377-b84f-eb5e8cf5e7b4</object-id><object-id xmlns:xlink="http://www.w3.org/1999/xlink" content-type="doi" xlink:type="simple">10.3897/BDJ.7.e35673.figure3d</object-id><label>Figure 3d.</label><caption><p><italic><tp:taxon-name><tp:taxon-name-part taxon-name-part-type="genus" reg="Pseudasphondylia">P.</tp:taxon-name-part> <tp:taxon-name-part taxon-name-part-type="species" reg="neolitseae">neolitseae</tp:taxon-name-part></tp:taxon-name></italic> Yukawa</p></caption><graphic xmlns:xlink="http://www.w3.org/1999/xlink" xlink:href="bdj-07-e35673-g003_d.jpg" xlink:type="simple" position="float" orientation="portrait" id="oo_296337.jpg"><uri content-type="original_file" xlink:type="simple">https://binary.pensoft.net/fig/296337</uri></graphic></fig><fig id="F5205601" position="float" orientation="portrait"><object-id xmlns:xlink="http://www.w3.org/1999/xlink" content-type="arpha" xlink:type="simple">1fdcbad3-3de5-500c-a845-239058f90954</object-id><object-id xmlns:xlink="http://www.w3.org/1999/xlink" content-type="doi" xlink:type="simple">10.3897/BDJ.7.e35673.figure3e</object-id><label>Figure 3e.</label><caption><p><italic><tp:taxon-name><tp:taxon-name-part taxon-name-part-type="genus" reg="Pseudasphondylia">P.</tp:taxon-name-part> <tp:taxon-name-part taxon-name-part-type="species" reg="matatabi">matatabi</tp:taxon-name-part></tp:taxon-name></italic> (Yuasa &amp; Kumazawa)</p></caption><graphic xmlns:xlink="http://www.w3.org/1999/xlink" xlink:href="bdj-07-e35673-g003_e.jpg" xlink:type="simple" position="float" orientation="portrait" id="oo_296338.jpg"><uri content-type="original_file" xlink:type="simple">https://binary.pensoft.net/fig/296338</uri></graphic></fig><fig id="F5205602" position="float" orientation="portrait"><object-id xmlns:xlink="http://www.w3.org/1999/xlink" content-type="arpha" xlink:type="simple">23526c7c-3a39-5482-b180-1cd78bfac301</object-id><object-id xmlns:xlink="http://www.w3.org/1999/xlink" content-type="doi" xlink:type="simple">10.3897/BDJ.7.e35673.figure3f</object-id><label>Figure 3f.</label><caption><p><italic><tp:taxon-name><tp:taxon-name-part taxon-name-part-type="genus" reg="Pseudasphondylia">P.</tp:taxon-name-part> <tp:taxon-name-part taxon-name-part-type="species" reg="elaeocarpi">elaeocarpi</tp:taxon-name-part></tp:taxon-name></italic> Tokuda and Yukawa</p></caption><graphic xmlns:xlink="http://www.w3.org/1999/xlink" xlink:href="bdj-07-e35673-g003_f.jpg" xlink:type="simple" position="float" orientation="portrait" id="oo_296341.jpg"><uri content-type="original_file" xlink:type="simple">https://binary.pensoft.net/fig/296341</uri></graphic></fig></fig-group><fig id="F5205597" position="float" orientation="portrait"><object-id xmlns:xlink="http://www.w3.org/1999/xlink" content-type="arpha" xlink:type="simple">ac67203d-eba8-57dd-a24c-5cbe81bd8250</object-id><object-id xmlns:xlink="http://www.w3.org/1999/xlink" content-type="doi" xlink:type="simple">10.3897/BDJ.7.e35673.figure3a</object-id><label>Figure 3a.</label><caption><p><italic><tp:taxon-name><tp:taxon-name-part taxon-name-part-type="genus" reg="Pseudasphondylia">P.</tp:taxon-name-part> <tp:taxon-name-part taxon-name-part-type="species" reg="tominagai">tominagai</tp:taxon-name-part></tp:taxon-name></italic> n. sp.</p></caption><graphic xmlns:xlink="http://www.w3.org/1999/xlink" xlink:href="bdj-07-e35673-g003_a.jpg" xlink:type="simple" position="float" orientation="portrait" id="oo_296333.jpg"><uri content-type="original_file" xlink:type="simple">https://binary.pensoft.net/fig/296333</uri></graphic></fig><fig id="F5204631" position="float" orientation="portrait"><object-id xmlns:xlink="http://www.w3.org/1999/xlink" content-type="arpha" xlink:type="simple">6ab6debd-4f30-59c4-8d90-55f893955b36</object-id><object-id xmlns:xlink="http://www.w3.org/1999/xlink" content-type="doi" xlink:type="simple">10.3897/BDJ.7.e35673.figure4</object-id><label>Figure 4.</label><caption><p>Terminal part of female abdomen of <italic><tp:taxon-name><tp:taxon-name-part taxon-name-part-type="genus" reg="Pseudasphondylia">Pseudasphondylia</tp:taxon-name-part> <tp:taxon-name-part taxon-name-part-type="species" reg="tominagai">tominagai</tp:taxon-name-part></tp:taxon-name></italic> n. sp. Scale bar = 50 µm.</p></caption><graphic xmlns:xlink="http://www.w3.org/1999/xlink" xlink:href="bdj-07-e35673-g004.jpg" position="float" id="oo_296330.jpg" orientation="portrait" xlink:type="simple"><uri content-type="original_file" xlink:type="simple">https://binary.pensoft.net/fig/296330</uri></graphic></fig><fig-group id="F5205607" position="float" orientation="portrait"><caption><p>Dorsal view of male terminalia of <italic><tp:taxon-name><tp:taxon-name-part taxon-name-part-type="genus" reg="Pseudasphondylia">Pseudasphondylia</tp:taxon-name-part></tp:taxon-name></italic> spp. Scale bars = 50 µm.</p></caption><fig id="F5205612" position="float" orientation="portrait"><object-id xmlns:xlink="http://www.w3.org/1999/xlink" content-type="arpha" xlink:type="simple">7510e39a-6af6-5deb-8259-53a314ed148a</object-id><object-id xmlns:xlink="http://www.w3.org/1999/xlink" content-type="doi" xlink:type="simple">10.3897/BDJ.7.e35673.figure5a</object-id><label>Figure 5a.</label><caption><p><italic><tp:taxon-name><tp:taxon-name-part taxon-name-part-type="genus" reg="Pseudasphondylia">P.</tp:taxon-name-part> <tp:taxon-name-part taxon-name-part-type="species" reg="tominagai">tominagai</tp:taxon-name-part></tp:taxon-name></italic> n. sp. (left gonostylus appears medially)</p></caption><graphic xmlns:xlink="http://www.w3.org/1999/xlink" xlink:href="bdj-07-e35673-g005_a.jpg" xlink:type="simple" position="float" orientation="portrait" id="oo_296344.jpg"><uri content-type="original_file" xlink:type="simple">https://binary.pensoft.net/fig/296344</uri></graphic></fig><fig id="F5205613" position="float" orientation="portrait"><object-id xmlns:xlink="http://www.w3.org/1999/xlink" content-type="arpha" xlink:type="simple">65b198d1-26e4-58e6-9717-38c5d64286aa</object-id><object-id xmlns:xlink="http://www.w3.org/1999/xlink" content-type="doi" xlink:type="simple">10.3897/BDJ.7.e35673.figure5b</object-id><label>Figure 5b.</label><caption><p><italic><tp:taxon-name><tp:taxon-name-part taxon-name-part-type="genus" reg="Pseudasphondylia">P.</tp:taxon-name-part> <tp:taxon-name-part taxon-name-part-type="species" reg="kiritanii">kiritanii</tp:taxon-name-part></tp:taxon-name></italic> Tokuda and Yukawa</p></caption><graphic xmlns:xlink="http://www.w3.org/1999/xlink" xlink:href="bdj-07-e35673-g005_b.jpg" xlink:type="simple" position="float" orientation="portrait" id="oo_296345.jpg"><uri content-type="original_file" xlink:type="simple">https://binary.pensoft.net/fig/296345</uri></graphic></fig></fig-group><fig id="F5205612" position="float" orientation="portrait"><object-id xmlns:xlink="http://www.w3.org/1999/xlink" content-type="arpha" xlink:type="simple">7510e39a-6af6-5deb-8259-53a314ed148a</object-id><object-id xmlns:xlink="http://www.w3.org/1999/xlink" content-type="doi" xlink:type="simple">10.3897/BDJ.7.e35673.figure5a</object-id><label>Figure 5a.</label><caption><p><italic><tp:taxon-name><tp:taxon-name-part taxon-name-part-type="genus" reg="Pseudasphondylia">P.</tp:taxon-name-part> <tp:taxon-name-part taxon-name-part-type="species" reg="tominagai">tominagai</tp:taxon-name-part></tp:taxon-name></italic> n. sp. (left gonostylus appears medially)</p></caption><graphic xmlns:xlink="http://www.w3.org/1999/xlink" xlink:href="bdj-07-e35673-g005_a.jpg" xlink:type="simple" position="float" orientation="portrait" id="oo_296344.jpg"><uri content-type="original_file" xlink:type="simple">https://binary.pensoft.net/fig/296344</uri></graphic></fig><fig id="F5204639" position="float" orientation="portrait"><object-id xmlns:xlink="http://www.w3.org/1999/xlink" content-type="arpha" xlink:type="simple">dda9691c-fd50-5c15-be13-0ca6e2fc1a3e</object-id><object-id xmlns:xlink="http://www.w3.org/1999/xlink" content-type="doi" xlink:type="simple">10.3897/BDJ.7.e35673.figure6</object-id><label>Figure 6.</label><caption><p>Larva of <italic><tp:taxon-name><tp:taxon-name-part taxon-name-part-type="genus" reg="Pseudasphondylia">Pseudasphondylia</tp:taxon-name-part> <tp:taxon-name-part taxon-name-part-type="species" reg="tominagai">tominagai</tp:taxon-name-part></tp:taxon-name></italic> n. sp. <bold>a.</bold> Spatula; <bold>b.</bold> Abdominal segment VIII and terminal segment dorsally. Scale bars = 50 µm.</p></caption><graphic xmlns:xlink="http://www.w3.org/1999/xlink" xlink:href="bdj-07-e35673-g006.jpg" position="float" id="oo_296331.jpg" orientation="portrait" xlink:type="simple"><uri content-type="original_file" xlink:type="simple">https://binary.pensoft.net/fig/296331</uri></graphic></fig><fig id="F5204643" position="float" orientation="portrait"><object-id xmlns:xlink="http://www.w3.org/1999/xlink" content-type="arpha" xlink:type="simple">81d056ca-5840-5b55-9855-64e5ce46880e</object-id><object-id xmlns:xlink="http://www.w3.org/1999/xlink" content-type="doi" xlink:type="simple">10.3897/BDJ.7.e35673.figure7</object-id><label>Figure 7.</label><caption><p>Pupa of <italic><tp:taxon-name><tp:taxon-name-part taxon-name-part-type="genus" reg="Pseudasphondylia">Pseudasphondylia</tp:taxon-name-part> <tp:taxon-name-part taxon-name-part-type="species" reg="tominagai">tominagai</tp:taxon-name-part></tp:taxon-name></italic> n. sp. <bold>a.</bold> Ventral view of head; <bold>b.</bold> Prothoracic spiracle; <bold>c.</bold> Dorsal view of abdomen. Scale bars = 50 µm.</p></caption><graphic xmlns:xlink="http://www.w3.org/1999/xlink" xlink:href="bdj-07-e35673-g007.jpg" position="float" id="oo_296332.jpg" orientation="portrait" xlink:type="simple"><uri content-type="original_file" xlink:type="simple">https://binary.pensoft.net/fig/296332</uri></graphic></fig><fig id="F5205600" position="float" orientation="portrait"><object-id xmlns:xlink="http://www.w3.org/1999/xlink" content-type="arpha" xlink:type="simple">567b563e-4b97-5377-b84f-eb5e8cf5e7b4</object-id><object-id xmlns:xlink="http://www.w3.org/1999/xlink" content-type="doi" xlink:type="simple">10.3897/BDJ.7.e35673.figure3d</object-id><label>Figure 3d.</label><caption><p><italic><tp:taxon-name><tp:taxon-name-part taxon-name-part-type="genus" reg="Pseudasphondylia">P.</tp:taxon-name-part> <tp:taxon-name-part taxon-name-part-type="species" reg="neolitseae">neolitseae</tp:taxon-name-part></tp:taxon-name></italic> Yukawa</p></caption><graphic xmlns:xlink="http://www.w3.org/1999/xlink" xlink:href="bdj-07-e35673-g003_d.jpg" xlink:type="simple" position="float" orientation="portrait" id="oo_296337.jpg"><uri content-type="original_file" xlink:type="simple">https://binary.pensoft.net/fig/296337</uri></graphic></fig><fig id="F5205601" position="float" orientation="portrait"><object-id xmlns:xlink="http://www.w3.org/1999/xlink" content-type="arpha" xlink:type="simple">1fdcbad3-3de5-500c-a845-239058f90954</object-id><object-id xmlns:xlink="http://www.w3.org/1999/xlink" content-type="doi" xlink:type="simple">10.3897/BDJ.7.e35673.figure3e</object-id><label>Figure 3e.</label><caption><p><italic><tp:taxon-name><tp:taxon-name-part taxon-name-part-type="genus" reg="Pseudasphondylia">P.</tp:taxon-name-part> <tp:taxon-name-part taxon-name-part-type="species" reg="matatabi">matatabi</tp:taxon-name-part></tp:taxon-name></italic> (Yuasa &amp; Kumazawa)</p></caption><graphic xmlns:xlink="http://www.w3.org/1999/xlink" xlink:href="bdj-07-e35673-g003_e.jpg" xlink:type="simple" position="float" orientation="portrait" id="oo_296338.jpg"><uri content-type="original_file" xlink:type="simple">https://binary.pensoft.net/fig/296338</uri></graphic></fig><fig id="F5205602" position="float" orientation="portrait"><object-id xmlns:xlink="http://www.w3.org/1999/xlink" content-type="arpha" xlink:type="simple">23526c7c-3a39-5482-b180-1cd78bfac301</object-id><object-id xmlns:xlink="http://www.w3.org/1999/xlink" content-type="doi" xlink:type="simple">10.3897/BDJ.7.e35673.figure3f</object-id><label>Figure 3f.</label><caption><p><italic><tp:taxon-name><tp:taxon-name-part taxon-name-part-type="genus" reg="Pseudasphondylia">P.</tp:taxon-name-part> <tp:taxon-name-part taxon-name-part-type="species" reg="elaeocarpi">elaeocarpi</tp:taxon-name-part></tp:taxon-name></italic> Tokuda and Yukawa</p></caption><graphic xmlns:xlink="http://www.w3.org/1999/xlink" xlink:href="bdj-07-e35673-g003_f.jpg" xlink:type="simple" position="float" orientation="portrait" id="oo_296341.jpg"><uri content-type="original_file" xlink:type="simple">https://binary.pensoft.net/fig/296341</uri></graphic></fig><fig id="F5205599" position="float" orientation="portrait"><object-id xmlns:xlink="http://www.w3.org/1999/xlink" content-type="arpha" xlink:type="simple">bd7ae60a-76fc-54f4-9ae0-86595cf08c04</object-id><object-id xmlns:xlink="http://www.w3.org/1999/xlink" content-type="doi" xlink:type="simple">10.3897/BDJ.7.e35673.figure3c</object-id><label>Figure 3c.</label><caption><p><italic><tp:taxon-name><tp:taxon-name-part taxon-name-part-type="genus" reg="Pseudasphondylia">P.</tp:taxon-name-part> <tp:taxon-name-part taxon-name-part-type="species" reg="rokuharensis">rokuharensis</tp:taxon-name-part></tp:taxon-name></italic> Monzen</p></caption><graphic xmlns:xlink="http://www.w3.org/1999/xlink" xlink:href="bdj-07-e35673-g003_c.jpg" xlink:type="simple" position="float" orientation="portrait" id="oo_296336.jpg"><uri content-type="original_file" xlink:type="simple">https://binary.pensoft.net/fig/296336</uri></graphic></fig><fig id="F5205598" position="float" orientation="portrait"><object-id xmlns:xlink="http://www.w3.org/1999/xlink" content-type="arpha" xlink:type="simple">fea41644-7268-5335-9ed7-cc3d3040bb73</object-id><object-id xmlns:xlink="http://www.w3.org/1999/xlink" content-type="doi" xlink:type="simple">10.3897/BDJ.7.e35673.figure3b</object-id><label>Figure 3b.</label><caption><p><italic><tp:taxon-name><tp:taxon-name-part taxon-name-part-type="genus" reg="Pseudasphondylia">P.</tp:taxon-name-part> <tp:taxon-name-part taxon-name-part-type="species" reg="kiritanii">kiritanii</tp:taxon-name-part></tp:taxon-name></italic> Tokuda and Yukawa</p></caption><graphic xmlns:xlink="http://www.w3.org/1999/xlink" xlink:href="bdj-07-e35673-g003_b.jpg" xlink:type="simple" position="float" orientation="portrait" id="oo_296334.jpg"><uri content-type="original_file" xlink:type="simple">https://binary.pensoft.net/fig/296334</uri></graphic></fig><fig id="F5205613" position="float" orientation="portrait"><object-id xmlns:xlink="http://www.w3.org/1999/xlink" content-type="arpha" xlink:type="simple">65b198d1-26e4-58e6-9717-38c5d64286aa</object-id><object-id xmlns:xlink="http://www.w3.org/1999/xlink" content-type="doi" xlink:type="simple">10.3897/BDJ.7.e35673.figure5b</object-id><label>Figure 5b.</label><caption><p><italic><tp:taxon-name><tp:taxon-name-part taxon-name-part-type="genus" reg="Pseudasphondylia">P.</tp:taxon-name-part> <tp:taxon-name-part taxon-name-part-type="species" reg="kiritanii">kiritanii</tp:taxon-name-part></tp:taxon-name></italic> Tokuda and Yukawa</p></caption><graphic xmlns:xlink="http://www.w3.org/1999/xlink" xlink:href="bdj-07-e35673-g005_b.jpg" xlink:type="simple" position="float" orientation="portrait" id="oo_296345.jpg"><uri content-type="original_file" xlink:type="simple">https://binary.pensoft.net/fig/296345</uri></graphic></fig></tp:treatment-sec><ref-list><ref id="B5204142"><element-citation xmlns:xlink="http://www.w3.org/1999/xlink" publication-type="article" xlink:type="simple"><person-group person-group-type="author"><name name-style="western"><surname>Tokuda</surname><given-names>M.</given-names></name><name name-style="western"><surname>Yukawa</surname><given-names>J.</given-names></name></person-group><year>2005</year><article-title>Two new and three known Japanese species of genus <italic><tp:taxon-name><tp:taxon-name-part taxon-name-part-type="genus" reg="Pseudasphondylia">Pseudasphondylia</tp:taxon-name-part></tp:taxon-name></italic> Monzen (<tp:taxon-name><tp:taxon-name-part taxon-name-part-type="order">Diptera</tp:taxon-name-part></tp:taxon-name>: <tp:taxon-name><tp:taxon-name-part taxon-name-part-type="family">Cecidomyiidae</tp:taxon-name-part></tp:taxon-name>: <tp:taxon-name><tp:taxon-name-part taxon-name-part-type="tribe">Asphondyliini</tp:taxon-name-part></tp:taxon-name>) and their life history strategies</article-title><source>Annals of the Entomological Society of America</source><volume>98</volume><fpage>259</fpage><lpage>272</lpage><pub-id pub-id-type="doi">10.1603/0013-8746(2005)098[0259:TNATKJ]2.0.CO;2</pub-id></element-citation></ref><ref id="B5204181"><element-citation xmlns:xlink="http://www.w3.org/1999/xlink" publication-type="article" xlink:type="simple"><person-group person-group-type="author"><name name-style="western"><surname>Yukawa</surname><given-names>J.</given-names></name></person-group><year>1971</year><article-title>A revision of the Japanese gall midges</article-title><source>Memoirs of the Faculty of Agriculture, Kagoshima University</source><volume>8</volume><fpage>1</fpage><lpage>203</lpage></element-citation></ref><ref id="B5204212"><element-citation xmlns:xlink="http://www.w3.org/1999/xlink" publication-type="article" xlink:type="simple"><person-group person-group-type="author"><name name-style="western"><surname>Yukawa</surname><given-names>J.</given-names></name></person-group><year>1974</year><article-title>Descriptions of new Japanese gall midges (<tp:taxon-name><tp:taxon-name-part taxon-name-part-type="order">Diptera</tp:taxon-name-part></tp:taxon-name>, <tp:taxon-name><tp:taxon-name-part taxon-name-part-type="family">Cecidomyiidae</tp:taxon-name-part></tp:taxon-name>, Asphondyliidi) causing leaf galls on <tp:taxon-name><tp:taxon-name-part taxon-name-part-type="family">Lauraceae</tp:taxon-name-part></tp:taxon-name></article-title><source>Kontyû</source><volume>42</volume><issue>3</issue><fpage>293</fpage><lpage>304</lpage></element-citation></ref><ref id="B5204132"><element-citation xmlns:xlink="http://www.w3.org/1999/xlink" publication-type="article" xlink:type="simple"><person-group person-group-type="author"><name name-style="western"><surname>Tokuda</surname><given-names>M.</given-names></name><name name-style="western"><surname>Yukawa</surname><given-names>J.</given-names></name></person-group><year>2002</year><article-title>Morphological features of the mature larva and pupa of <italic><tp:taxon-name><tp:taxon-name-part taxon-name-part-type="genus" reg="Pseudasphondylia">Pseudasphondylia</tp:taxon-name-part> <tp:taxon-name-part taxon-name-part-type="species" reg="rokuharensis">rokuharensis</tp:taxon-name-part></tp:taxon-name></italic> Monzen (<tp:taxon-name><tp:taxon-name-part taxon-name-part-type="order">Diptera</tp:taxon-name-part></tp:taxon-name>: <tp:taxon-name><tp:taxon-name-part taxon-name-part-type="family">Cecidomyiidae</tp:taxon-name-part></tp:taxon-name>)</article-title><source>Esakia</source><volume>42</volume><fpage>11</fpage><lpage>17</lpage></element-citation></ref></ref-list></tp:taxon-treatment>
